# Supplementary material for: Factors Influencing Dementia Care Competence among Care Staff: A Mixed-Methods Systematic Review Protocol
Source: Healthcare (Basel). 2024 Jun 6;12(11):1155. doi: 10.3390/healthcare12111155 (PMC11172285; doi:10.3390/healthcare12111155)
Supplement: Supplementary file 1 [file healthcare-12-01155-s001.zip]

Archive with 2 entries (2 files):
- File S1. PRISMA-P-checklist.pdf
- File S2. Documentation of search strategies.pdf
